# Supplementary material for: Complex Modes of Inheritance in Hereditary Red Blood Cell Disorders: A Case Series Study of 155 Patients
Source: Genes (Basel). 2021 Jun 23;12(7):958. doi: 10.3390/genes12070958 (PMC8304671; doi:10.3390/genes12070958)
Supplement: Supplementary file 1 [file genes-12-00958-s001.zip]

Archive with 1 entries (1 files):
- genes-1257053-SI.pdf
